# Supplementary material for: Naive human B cells engage the receptor binding domain of SARS-CoV-2, variants of concern, and related sarbecoviruses
Source: Sci Immunol. Author manuscript; Available in PMC 2022 Dec 10. (PMC8720485; doi:10.1126/sciimmunol.abl5842)
Supplement: Sup Table 1 — Data File S1. [file NIHMS1765250-supplement-Sup_Table_1.xlsx]

## Sheet: Figure 1
Figure 1B
%RBM
Donor	Total	Naive
1+2	0.0034	0.0041
3	0.0025	0.0029
4	0.0022	0.0024
5	0.0018	0.0023
6	0.0023	0.0027
7	0.0025	0.0033
8	0.003	0.0033
Figure 1C
%RBM
Donor	Spike++
1+2	4.05
3	3.75
4	2.71
5	2.62
6	3.91
7	3.41
8	3.55

## Sheet: Figure 3
Figure 3A
	OD405
IgG (µg/ml)	WT RBD		B.1.1.7		B.1.351		WIV1
150	1.8809	1.9029	1.7346	1.7769	0.1896	0.2071	0.1243	0.1326
37.5	1.8472	1.8	1.7025	1.6584	0.1265	0.125	0.1058	0.1069
9.375	1.7287	1.8132	1.6769	1.692	0.1174	0.112	0.0969	0.089
2.34375	1.5029	1.4944	1.215	1.2004	0.1081	0.1144	0.1035	0.086
0.585938	1.0707	1.0348	0.6846	0.6858	0.1068	0.1066	0.0882	0.0896
0.146484	0.5024	0.48	0.3307	0.3224	0.1124	0.1117	0.0865	0.0872
0.0366211	0.2058	0.2122	0.1671	0.1679	0.1149	0.1113	0.0876	0.0855
0	0.1004	0.1015	0.1047	0.1054	0.1154	0.1176	0.086	0.0872
Figure 3B
	OD405
IgG (µg/ml)	WT RBD		B.1.1.7		B.1.351		WIV1
150	1.9503	1.8108	2.1368	2.0631	2.4224	2.49	1.7353	1.6599
37.5	1.7851	1.8902	2.0019	1.9769	2.4968	2.1426	1.4513	1.384
9.375	1.4932	1.5928	1.6842	1.6906	2.1293	2.0511	0.9515	0.9968
2.34375	1.0039	1.1065	1.3718	1.3094	0.7815	0.5629	0.4963	0.4856
0.585938	0.5483	0.5572	0.86	0.7586	0.2914	0.2963	0.2139	0.2113
0.146484	0.2338	0.242	0.3615	0.3271	0.127	0.1691	0.1302	0.1219
0.0366211	0.1284	0.1439	0.1504	0.15	0.1302	0.1152	0.0971	0.0971
0	0.095	0.1163	0.095	0.0991	0	0	0.0917	0.0897

## Sheet: Figure 4
Figure 4C
	OD405
IgG (µg/ml)	K417N		E484K		N501Y		B.1.351
150	1.7852	1.6691	0.3271	0.2944	1.4102	1.5101	0.135	0.1468
37.5	1.7616	1.6779	0.1618	0.1393	1.4315	1.4844	0.0998	0.1142
9.375	1.7228	1.6561	0.1221	0.1148	1.4605	1.4794	0.1264	0.0922
2.34375	1.2637	1.2608	0.1084	0.0933	1.179	1.189	0.0892	0.0892
0.585938	0.7062	0.7706	0.1312	0.0921	0.812	0.7248	0.087	0.0939
0.146484	0.4199	0.5013	0.1209	0.1407	0.3276	0.3298	0.0873	0.0853
0.0366211	0.2709	0.2376	0.0876	0.098	0.1724	0.1725	0.0866	0.0996
0	0.1675	0.1333	0.1311	0.1148	0.1131	0.1282	0.0879	0.0902

## Sheet: Figure 5
Figure 5B
Fold over ab090 parent KD
ab090 progeny	WT RBD	B.1.1.7	B.1.351
ab090_D08	2.97	3.54	0
ab090_C10	3.45	4.99	0
ab090_A08	4.55	5.6	0
Figure 5E
Fold over ab072 parent KD
ab072 progeny	WT RBD	B.1.1.7	B.1.351
ab072_G03	2.52	2.05	2.54
ab072_D05	3.15	3.83	3.19
ab072_A02	4.34	4.86	4.51

## Sheet: Figure 6
Figure 6B
IgG (µg/ml)	ab090_parent		ab090_A08		ab090_C10		ab090_D08		B38
150	35.3	61.9	96.4	95.9	94.9	97	90.3	91.6	94.4	95.4
50	-15	32.4	91.5	95.4	91.3	93.1	77.8	84.3	80.5	81.8
16.6667	-53.5	-11.5	90.6	91	90.3	89	71	58.2	41.6	55.6
5.55556	-37.4	-5.9	84.7	86.8	81.6	81.3	58.4	42.3	34.5	21.7
1.85185	-70.5	-9.8	85.5	83.8	73.8	70.8	49	39.1	0.3	8.3
0.617284	-28.3	7.9	69.6	69.1	40.6	61.8	38.5	33.3	7	-3.5
0.205761	-66.8	-1.6	31	43.3	32.7	36.3	28.1	22.7	0.7	0
0.0685871	1.8	1.8	15.1	12.4	9.9	16.2	9.2	19.4
0.0228624	0.3	2.3	11.8	11.4	10.2	10.2	15.6	4.9
0.00762079	9	10	5.1	11.1	-2.7	19.8	1.3	-1
0.00254026	27.2	16.4	22	16.9	9.5	6.3	10.3	2.1

## Sheet: Figure S1
Figure S1D
Left panel:
B38 IgG (µg/ml)	WT RBD		∆RBM
150	1.5861	1.594	0.1549	0.156
37.5	1.6477	1.61	0.2206	0.1191
9.375	1.6261	1.5924	0.2503	0.2508
2.34375	1.5571	1.5084	0.2448	0.225
0.585938	1.1634	1.1857	0.2157	0.1984
0.146484	0.8058	0.7831	0.2168	0.2462
0.0366211	0.385	0.3917	0.2438	0.2224
0	0.0995	0.1074	0.1077	0.1105
Right panel:
CR3022 IgG (µg/ml)	WT RBD		∆RBM
150	1.6565	1.7222	1.97	2.0102
37.5	1.7695	1.7777	1.8297	1.9673
9.375	1.682	1.7502	1.9582	1.9846
2.34375	1.6166	1.5383	1.7246	1.7016
0.585938	1.1517	1.168	1.3284	1.3736
0.146484	0.7633	0.7271	0.8625	0.9335
0.0366211	0.387	0.366	0.4908	0.5091
0	0.0949	0.1011	0.1125	0.1254
Figure S1E
Spike ELISA:
Serum Dilution	COVID-19 (+)		B38 IgG		Donor 1		Donor 2		Donor 3		Donor 4		Donor 5		Donor 6		Donor 7		Donor 8
0.05	1.8049	1.5188	1.5853	1.5199	0.459	0.3926	0.3264	0.3318	0.2949	0.2588	0.2869	0.2761	0.2638	0.2799	0.2773	0.2939	0.5191	0.3762	0.2458	0.247
0.0125	1.2054	1.1737	1.3358	1.3369	0.2655	0.1741	0.1426	0.1684	0.1452	0.1487	0.1573	0.1415	0.1559	0.1544	0.1495	0.1891	0.2039	0.1729	0.1248	0.1234
0.003125	0.6247	0.5982	0.9523	0.958	0.1614	0.1224	0.1108	0.1137	0.1127	0.1109	0.1126	0.1063	0.1133	0.1162	0.1185	0.1373	0.1437	0.1275	0.1035	0.109
0.00078125	0.2683	0.2608	0.469	0.4603	0.1256	0.103	0.0978	0.1004	0.1019	0.0999	0.1004	0.0965	0.1008	0.1044	0.108	0.1136	0.1231	0.1045	0.0975	0.103
0.000195313	0.1404	0.1413	0.2131	0.1953	0.1134	0.0967	0.0935	0.0976	0.0967	0.0964	0.1048	0.0929	0.0999	0.1042	0.0996	0.1029	0.1158	0.0995	0.0963	0.1006
4.88281e-05	0.1114	0.1107	0.1295	0.1205	0.1073	0.0949	0.0782	0.0996	0.0969	0.0988	0.0951	0.0916	0.0988	0.0976	0.0971	0.102	0.1109	0.0981	0.0952	0.0997
1.2207e-05	0.1022	0.104	0.1105	0.1038	0.1046	0.0929	0.1032	0.0982	0.0976	0.0994	0.0966	0.0881	0.0992	0.0982	0.0992	0.1024	0.1098	0.0976	0.0978	0.1
0	0.1156	0.1165	0.1174	0.1111	0.1126	0.1006	0.0978	0.1064	0.1086	0.1015	0.1074	0.1022	0.1062	0.1254	0.1065	0.1127	0.1245	0.1147	0.1119	0.1145
RBD ELISA:
Serum Dilution	COVID-19 (+)		B38 IgG		Donor 1		Donor 2		Donor 3		Donor 4		Donor 5		Donor 6		Donor 7		Donor 8
0.05	1.7804	1.7009	1.8983	1.9013	0.3659	0.3525	0.3648	0.3471	0.2689	0.2679	0.258	0.2654	0.2526	0.2477	0.2758	0.2875	0.5141	0.433	0.2368	0.2293
0.0125	1.1019	1.128	1.8048	1.842	0.2218	0.1656	0.1657	0.1655	0.149	0.1443	0.145	0.1393	0.1453	0.1428	0.1577	0.1956	0.2404	0.2095	0.1574	0.1379
0.003125	0.5858	0.5991	1.4866	1.5375	0.1524	0.1223	0.1239	0.1276	0.1215	0.1185	0.1146	0.1114	0.12	0.1182	0.1311	0.1396	0.1615	0.1386	0.1177	0.1186
0.00078125	0.2608	0.2552	0.9626	0.9729	0.1203	0.1077	0.1083	0.1084	0.1074	0.1061	0.106	0.0989	0.1083	0.0968	0.1024	0.124	0.1363	0.114	0.1082	0.11
0.000195313	0.1473	0.1418	0.4456	0.4775	0.1105	0.1024	0.099	0.1049	0.1146	0.1025	0.1052	0.096	0.107	0.1051	0.0955	0.115	0.1159	0.1062	0.1065	0.1021
4.88281e-05	0.1168	0.1101	0.2137	0.2022	0.1097	0.1013	0.1088	0.1058	0.1039	0.1004	0.1026	0.0974	0.1055	0.1016	0.1122	0.1161	0.1159	0.1022	0.1	0.1052
1.2207e-05	0.1045	0.1057	0.1301	0.121	0.1116	0.1024	0.1032	0.1023	0.1021	0.1008	0.1069	0.0988	0.1038	0.1142	0.111	0.1154	0.1119	0.1037	0.0987	0.1039
0	0.1059	0.1118	0.1076	0.101	0.132	0.1136	0.1092	0.1135	0.1167	0.1104	0.1133	0.1016	0.1101	0.1111	0.1108	0.1154	0.1287	0.1135	0.1125	0.1071

## Sheet: Figure S2
Figure S2C
Donor	CD27–	CD27+
1+2	88.9	11.1
3	100	0
4	100	0
5	100	0
6	95.8	4.17
7	92.7	7.32
8	98.4	1.59

## Sheet: Figure S6
Figure S6B
HC AA Residue 72	% of output
R	11
H	64
C	9
S	9
L	9
Figure S6C
VH consensus	% of output
S31P	36
G53D	13
P99S	17
Parent	21
Singlets	13
Figure S6D
VL consensus	% of output
N55D	9
P57H	9
Parent	70
Singlet	13
Figure S6E
IgG (µg/ml)	ab090_parent		ab090_A08		ab090_C10		ab090_D08
0.0375	1.2446	1.2035	1.1903	1.1341	1.2439	1.2355	1.2598	1.2651
0.009375	1.313	1.2522	1.4569	1.412	1.5168	1.474	1.4322	1.4702
0.00234375	1.1397	1.1087	1.5547	1.5014	1.529	1.512	1.511	1.5134
0.000585937	0.8089	0.778	1.3892	1.3797	1.3834	1.3852	1.3706	1.3853
0.000146484	0.415	0.4058	1.0648	1.092	1.126	1.1124	1.0603	1.0877
3.66211e-05	0.1929	0.1918	0.7121	0.7359	0.7255	0.7354	0.6726	0.6608
9.15527e-06	0.1079	0.1094	0.3301	0.3286	0.3678	0.3541	0.3134	0.3114
2.28882e-06	0.0903	0.0927	0.1592	0.1627	0.169	0.1625	0.1545	0.1503
5.72205e-07	0.0885	0.0894	0.106	0.1148	0.1075	0.1069	0.1057	0.1082
Figure S6F
IgG (µg/ml)	ab072_parent		ab072_A02		ab072_D05
0.0375	1.2602	1.2307	1.3149	1.3541	1.2963	1.3118
0.009375	1.0492	1.055	1.3994	1.3861	1.3098	1.346
0.00234375	0.8527	0.8151	1.4119	1.3922	1.2493	1.3128
0.000585937	0.5037	0.4832	1.2369	1.2362	1.1275	1.146
0.000146484	0.2315	0.2551	0.9023	0.8959	0.7892	0.7942
3.66211e-05	0.1242	0.1191	0.4961	0.5041	0.417	0.4032
9.15527e-06	0.1082	0.0947	0.2143	0.2155	0.1826	0.1748
2.28882e-06	0.0907	0.0919	0.1179	0.1205	0.1088	0.1089
5.72205e-07	0.0984	0.0891	0.0957	0.0971	0.0968	0.0948
