# Supplementary material for: Naive human B cells engage the receptor binding domain of SARS-CoV-2, variants of concern, and related sarbecoviruses
Source: Sci Immunol. Author manuscript; Available in PMC 2022 Dec 10. (PMC8720485; doi:10.1126/sciimmunol.abl5842)
Supplement: Sup Table 2 — Table S1. Sequence features for recombinantly expressed SARS-CoV-2 naive antibodies. [file NIHMS1765250-supplement-Sup_Table_2.xlsx]

## Sheet: Suppl. Table
	Supplemental Table 1. Sequence features for recombinantly expressed SARS-CoV-2 naive antibodies
	Heavy Chain									Light Chain
Summary Index	Antibody Name	Donor	V-Gene	J-Gene	D-Gene	CDR1	CDR2	CDR3	% Identity to VH Germline	V-Gene	J-Gene	CDR1	CDR2	CDR3	% Identity to VL Germline
14	ab007	1	IGHV1-69	IGHJ6	IGHD2-2	GGTFSSYA	IIPIFGTA	ASPHCSSTSCLYHYYYYGMDV	100	IGKV2-28	IGKJ3	QSLLHSNGYNY	LGS	MQALQTPWLFT	98.98
21	ab008	1	IGHV1-69	IGHJ5	IGHD3-9	GGTFSSYA	IIPIFGTA	ARTSYASFAGLGWFDP	100	IGKV3-20	IGKJ4	QSVSSSY	GAS	QQYGSSPGLT	98.58
17	ab011	1	IGHV2-70	IGHJ4	IGHD6-19	GFSLSTSGMC	IDWDDDK	ARIRATSGWYFFDY	100	IGKV1-39	IGKJ3	QSISSY	AAS	QQSYSTGQFT	99.28
4	ab017	1	IGHV3-33	IGHJ4	IGHD6-19	GFTFSSYG	IWYDGSNK	ARDQCSGCHVFDY	99.7	IGLV2-14	IGLJ2	SSDVGGYNY	DVS	SSYTSSSSVV	98.96
9	ab018	1	IGHV3-33	IGHJ4	IGHD4-17	GFTFSSYG	IWYDGSNK	ARDSDYGDSYNDY	100	IGKV3-20	IGKJ2	QSVSSSY	GAS	QQYGSSPGYT	98.58
30	ab026	1	IGHV3-9	IGHJ6	IGHD2-21	GFTFDDYA	ISWNSGSI	AKDSGAAYYYYYMDV	100	IGKV3-15	IGKJ4	QSVSSN	GAS	QQYNNWPPLT	98.92
11	ab028	1	IGHV4-59	IGHJ6	IGHD3-10	GGSISSYY	IYYSGST	ARGRRIWSKGHYYYYMDV	100	IGLV3-21	IGLJ2	NIGSKS	DDS	QVWDSSSDHVV	100
15	ab029	1	IGHV5-51	IGHJ4	IGHD5-18	GYSFPSYW	IYPGDSDT	ARSDGYSYGYY	99.7	IGLV2-14	IGLJ3	SSDVGGYNY	DVS	SSYTSSRTPWV	98.26
	ab031	2	IGHV1-18	IGHJ5	IGHD3-22	GYTFTSYG	ISAYNGNT	ARVHGYYYDSSGYPRGRWFDP	99.65	IGKV1-13	IGKJ2	QGISSA	DAS	QQFNSYPYT	98.21
	ab032	2	IGHV1-69	IGHJ3	IGHD1-26	GGTFSSYA	IIPIFGTA	ARACTEWEPFDAFDI	100	IGKV1-13	IGKJ2	QGISSA	DAS	QQFNSYPYT	98.21
	ab038	2	IGHV3-13	IGHJ2	IGHD2-2	GFTFSSYD	IGTAGDT	ARGGVPAARRYWYFDL	100	IGLV1-44	IGLJ2	SSNIGSNT	SNN	AAWDDSLNGLV	100
	ab045	2	IGHV3-33	IGHJ5	IGHD3-3	GFTFSSYG	IWYDGSNK	ARGLLLRFLEWRHSSYGWFDP	99.65	IGKV1-13	IGKJ2	QGISSA	DAS	QQFNSYPYT	98.21
	ab058	2	IGHV4-39	IGHJ6	IGHD4-23	GGSISSSSYY	IYYSGST	ARGRRTPGHYYYYMDV	99.66	IGLV1-40	IGLJ2	SSNIGAGYD	GNS	QSYDSSLSGSMV	99.65
	ab059	2	IGHV4-59	IGHJ6	IGHD3-22	GGSISSYY	IYYSGST	ARGRYYYDSSGYFGYYYMDV	100	IGLV3-21	IGLJ2	NIGSKS	DDS	QVWDSSSDHPVV	100
	ab061	3	IGHV1-18	IGHJ4	IGHD3-10	GYTFTSYG	ISAYNGNT	ARGSRYYGSGSYYNVFDY	99.7	IGLV3-21	IGLJ2	NIGSKS	DDS	QVWDSSSDQEV	100
	ab066	3	IGHV1-69	IGHJ3	IGHD3-9	GGTFSSYA	IIPIFGTA	ARQGKRTYYDILTGSPAGAFDI	100	IGKV4-1	IGKJ3	QSVLYSSNNKNY	WAS	QQYYSTPLIT	100
	ab072	3	IGHV3-23	IGHJ2	IGHD3-22	GFTFSSYA	ISGSGGST	AKPPRGYYDSSGYYYEGWYFDL	100	IGLV2-14	IGLJ1	SSDVGGYNY	DVS	SSYTSSSTLVV	99.7
	ab076	3	IGHV3-9	IGHJ6	IGHD4-17	GFTFDDYA	ISWNSGSI	AKDRGHDYGDYVQLD	99.7	IGLV3-21	IGLJ2	NIGSKS	DDS	QVWDSSSDIVV	100
	ab077	3	IGHV3-9	IGHJ3	IGHD6-19	GFTFDDYA	ISWNSGSI	AKAGHSSGWEGGPDAFDI	99.7	IGKV1-5	IGKJ1	QSISSW	KAS	QQYGT	99.3
	ab079	3	IGHV4-31	IGHJ4	IGHD5-18	GGSISSGGYY	IYYSGST	ARVIRQLWLRFDY	100	IGLV3-21	IGLJ2	NIGSKS	DDS	QVWDSSSDHVV	100
	ab081	3	IGHV4-39	IGHJ5	IGHD3-9	GGSISSSSYY	IYYSGST	ARRTLSYDILTGDYRNYNWFDP	99.3	IGKV1-39	IGKJ2	QSISSY	AAS	QQSYSTPYT	99.3
	ab090	4	IGHV1-2	IGHJ3	IGHD4-17	GYTFTGYY	INPNSGGT	ARHYGDYGEDAFDI	100	IGKV3-15	IGKJ4	QSVSSN	GAS	QQYNNWPLT	99
	ab094	4	IGHV1-69	IGHJ6	IGHD5-12	GGTFSSYA	IIPIFGTA	ARAGATRLYYYYYMDV	100	IGKV1-5	IGKJ1	QSISSW	DAS	QQYNSYLWT	99.3
	ab109	4	IGHV3-30-3	IGHJ4	IGHD3-9	GFTFSSYA	ISYDGSNK	ARDQEYYDILTGASGGFDY	99.7	IGKV1-39	IGKJ2	QSISSY	AAS	QQSYSTPYT	99.3
	ab114	4	IGHV3-33	IGHJ4	IGHD6-19	GFTFSSYG	IWYDGSNK	ARDVSSGWSPGDFDY	99.7	IGLV2-14	IGLJ1	SSDVGGYNY	EVS	SSYTSSSTYV	99.3
	ab117	4	IGHV3-49	IGHJ4	IGHD3-16	GFTFGDYA	IRSKAYGGTT	TRVGITFGGVIVHPFDY	100	IGLV3-21	IGLJ2	NIGSKS	DDS	QVWDSSSDHPV	100
	ab119	4	IGHV3-53	IGHJ5	IGHD3-22	GFTVSSNY	IYSGGST	ARDLRGIT	100	IGKV1-33	IGKJ4	QDISNY	DAS	QQYDNLPPA	99.3
	ab123	4	IGHV3-9	IGHJ4	IGHD3-10	GFTFDDYA	ISWNSGSI	AKGQRFRELLIDY	99.7	IGLV3-21	IGLJ2	NIGSKS	DDS	QVWDSSSDHVV	100
	ab144	4	IGHV4-39	IGHJ3	IGHD2-15	GGSISSSSYY	IYYSGST	ARRDIVVVVAATDDAFDI	99.3	IGLV2-14	IGLJ2	SSDVGGYNY	EVS	SSYTSSTVV	99.3
	ab152	4	IGHV5-51	IGHJ3	IGHD5-24	GYSFTSYW	IYPGDSDT	ARALGGYKLDAFDI	100	IGKV2-30	IGKJ2	QSLVYSDGNTY	KVS	MQGTHWPYT	99.7
	ab163	5	IGHV1-46	IGHJ4	IGHD6-19	GYTFTSYY	INPSGGST	ARDFLDSSGY	100	IGKV4-1	IGKJ2	QSVLYSSNNKNY	WAS	QQYYSTPYT	100
	ab166	5	IGHV1-69	IGHJ5	IGHD2-15	GGTFSSYA	IIPILGIA	ARVVSNWFDP	100	IGLV1-40	IGLJ1	SSNIGAGYD	GNS	QSYDSSLSGPV	99.7
	ab177	5	IGHV3-21	IGHJ5	IGHD6-13	GFTFSSYS	ISSSSSYI	AMGAMSSSWPTNWFDP	100	IGLV2-14	IGLJ3	SSDVGGYNY	DVS	SSYTSSSTLWV	99
	ab185	5	IGHV3-23	IGHJ4	IGHD5-18	GFTFSSYA	ISGSGGST	AKDSLFCPQCSPAYYFDY	100	IGLV2-23	IGLJ2	SSDVGSYNL	EGS	CSYAGSSTLVV	100
	ab189	5	IGHV3-30-3	IGHJ4	IGHD2-15	GFTFSSYA	ISYDGSNK	ARDFRGGLVGGGSCLDY	99.7	IGLV3-21	IGLJ1	NIGSKS	YDS	QVWDSSSDHYV	100
	ab194	5	IGHV3-66	IGHJ4	IGHD6-19	GFTVSSNY	IYSGGST	ARGYKSHY	100	IGKV1-33	IGKJ2	QDISNY	DAS	QQYDNLPQT	99.3
	ab198	5	IGHV4-4	IGHJ4	IGHD3-22	GGSISSSNW	IYHSGST	ARSGTYYYDSSGYYQASHFDY	100	IGLV6-57	IGLJ2	SGSIASNY	EDN	QSYHSSNRV	99.3
	ab200	5	IGHV5-10-1	IGHJ6	IGHD6-6	GYSFTSYW	IDPSDSYT	ARQAEEDISAESRRRGVYYYYYGMDV	100	IGLV1-40	IGLJ2	SSNIGAGYD	GNS	QSYDSSLSAYVV	99.3
